# Supplementary material for: Environmental Factors Influencing Phyllosphere Bacterial Communities in Giant Pandas’ Staple Food Bamboos
Source: Front Microbiol. 2021 Nov 3;12:748141. doi: 10.3389/fmicb.2021.748141 (PMC8595598; doi:10.3389/fmicb.2021.748141)
Supplement: Supplementary file 1 [file Data_Sheet_1.zip]

Archive with 4 entries (3 files):
- Supplementary Figures.docx
- Supplementary Tables/
- Supplementary Tables/Table S1, Table S2, Table S3, Table S4, Table S5, Table S7.docx
- Supplementary Tables/Table S6. Functional predictions.xlsx
