# Supplementary material for: Environmental Factors Influencing Phyllosphere Bacterial Communities in Giant Pandas’ Staple Food Bamboos
Source: Front Microbiol. 2021 Nov 3;12:748141. doi: 10.3389/fmicb.2021.748141 (PMC8595598; doi:10.3389/fmicb.2021.748141)
Supplement: Supplementary file 1 [file Data_Sheet_1.zip › Supplementary Tables/Table S6. Functional predictions.xlsx]

## Sheet: Sheet1
Table S6. Functional predictions for phyllosphere bacterial communities with significantly different KEGG pathways for the three bamboo species (AS, FF, and YL) in spring or autumn.
KEGG_Pathway level 1	KEGG_Pathway level 2	KEGG_Pathway level 3	AS_Spring	YL_Spring	FF_Spring	AS_Autumn	YL_Autumn	FF_Autumn
Metabolism	Nucleotide Metabolism	Purine metabolism	0.0189155	0.0188669	0.0191336	0.0183813	0.0184167	0.0184143
Metabolism	Enzyme Families	Peptidases	0.0167733	0.0164218	0.016102	0.0151907	0.0154724	0.0148441
Metabolism	Energy Metabolism	Oxidative phosphorylation	0.0161689	0.0164151	0.0157438	0.0151114	0.015311	0.0150045
Metabolism	Amino Acid Metabolism	Arginine and proline metabolism	0.0119171	0.0117429	0.0122972	0.0122824	0.0121614	0.0123403
Metabolism	Nucleotide Metabolism	Pyrimidine metabolism	0.0125846	0.0124784	0.0126989	0.0122104	0.0122764	0.0121861
Metabolism	Amino Acid Metabolism	Amino acid related enzymes	0.0121247	0.0122536	0.0122367	0.0118624	0.0119209	0.0119009
Metabolism	Carbohydrate Metabolism	Pyruvate metabolism	0.00970475	0.00985836	0.0102879	0.0106877	0.0104917	0.0110135
Metabolism	Carbohydrate Metabolism	Butanoate metabolism	0.00861205	0.00887578	0.00969216	0.0106582	0.0101086	0.0112254
Metabolism	Carbohydrate Metabolism	Amino sugar and nucleotide sugar metabolism	0.0108533	0.0105962	0.0104768	0.0100256	0.01022	0.00981573
Metabolism	Energy Metabolism	Methane metabolism	0.0100564	0.0108108	0.0106667	0.0097574	0.00994673	0.0101295
Metabolism	Metabolism Of Cofactors and Vitamins	Porphyrin and chlorophyll metabolism	0.0108149	0.011277	0.0101519	0.00979071	0.0102194	0.00970273
Genetic Information Processing	Replication and Repair	DNA repair and recombination proteins	0.0240357	0.0239779	0.0240317	0.0233252	0.0234818	0.0233633
Genetic Information Processing	Translation	Ribosome	0.0171135	0.0172544	0.017026	0.0163598	0.0165921	0.0164796
Genetic Information Processing	Transcription	Transcription factors	0.0156426	0.0153307	0.0147105	0.0149238	0.0152383	0.0143922
Genetic Information Processing	Replication and Repair	Chromosome	0.0134441	0.0134668	0.0129802	0.0130398	0.0130777	0.0126908
Genetic Information Processing	Translation	Aminoacyl-tRNA biosynthesis	0.0104181	0.0105007	0.00992376	0.00948251	0.00973217	0.0094606
Environmental Information Processing	Membrane Transport	Transporters	0.0414253	0.0409902	0.0442512	0.0411097	0.040643	0.0418707
Environmental Information Processing	Membrane Transport	ABC transporters	0.0252128	0.0254457	0.0272827	0.0248444	0.0246217	0.0256002
Environmental Information Processing	Signal Transduction	Two-component system	0.0223325	0.0223581	0.021458	0.022773	0.0228466	0.0219429
Environmental Information Processing	Membrane Transport	Secretion system	0.020106	0.0200587	0.0180845	0.0205828	0.0207353	0.0193553
Environmental Information Processing	Membrane Transport	Bacterial secretion system	0.0104717	0.0106803	0.00971116	0.0101449	0.0101944	0.00964096
Cellular Processes	Cell Motility	Bacterial motility proteins	0.0170098	0.017059	0.015404	0.0174583	0.017464	0.016253
